# Supplementary material for: Defective internal allosteric network imparts dysfunctional ATP/substrate-binding cooperativity in oncogenic chimera of protein kinase A
Source: Commun Biol. 2021 Mar 10;4:321. doi: 10.1038/s42003-021-01819-6 (PMC7946884; doi:10.1038/s42003-021-01819-6)
Supplement: Supplementary file 4 — Supplementary Data 1 [file 42003_2021_1819_MOESM4_ESM.xlsx]

## Sheet: Fig1b
SAXS Data for DNAJB1 PKA-C bound to ATPgN or ATPgN/PKI
q(1/Ang)	ATPgN	ATPgN/PKI
0.0101	0.46945	0.459776
0.0108	0.458888	0.378303
0.0115	0.433045	0.392466
0.0122	0.465797	0.430302
0.0129	0.454614	0.444719
0.0136	0.423561	0.445972
0.0143	0.405	0.421472
0.015	0.438454	0.414391
0.0157	0.470165	0.419755
0.0164	0.434145	0.416909
0.0171	0.401737	0.394253
0.0178	0.437274	0.416372
0.0185	0.417213	0.4065
0.0192	0.405234	0.405574
0.0199	0.383031	0.391407
0.0206	0.359125	0.374808
0.0213	0.39066	0.371069
0.022	0.394255	0.389624
0.0227	0.362218	0.382678
0.0234	0.363223	0.368781
0.0241	0.383317	0.377976
0.0248	0.374194	0.371174
0.0255	0.36078	0.372729
0.0262	0.374508	0.374112
0.0269	0.398524	0.378955
0.0276	0.403514	0.380551
0.0283	0.381082	0.36026
0.029	0.352109	0.336542
0.0297	0.328906	0.337097
0.0304	0.318469	0.321845
0.0311	0.322705	0.322045
0.0318	0.338807	0.336322
0.0325	0.349953	0.347973
0.0332	0.337847	0.334155
0.0339	0.33745	0.330233
0.0346	0.305656	0.311027
0.0353	0.32605	0.304512
0.036	0.308448	0.297928
0.0367	0.296002	0.28497
0.0374	0.307618	0.28225
0.0381	0.33899	0.316441
0.0388	0.343849	0.319114
0.0395	0.32637	0.303886
0.0402	0.317374	0.298738
0.0409	0.310358	0.289521
0.0416	0.300905	0.28451
0.0423	0.285906	0.284402
0.043	0.283644	0.280107
0.0437	0.276869	0.264853
0.0444	0.274985	0.259855
0.0451	0.274852	0.255337
0.0458	0.27125	0.257744
0.0465	0.237988	0.262105
0.0472	0.23052	0.241867
0.0479	0.239026	0.235775
0.0486	0.226823	0.240064
0.0493	0.220132	0.24795
0.05	0.22027	0.205885
0.0507	0.230109	0.218491
0.0514	0.259031	0.238402
0.0521	0.232433	0.216237
0.0528	0.217967	0.210454
0.0535	0.197903	0.207939
0.0542	0.181738	0.203143
0.0549	0.19265	0.195124
0.0556	0.211306	0.198636
0.0563	0.22386	0.205623
0.057	0.227069	0.202769
0.0577	0.22704	0.200281
0.0584	0.206793	0.180637
0.0591	0.169983	0.168776
0.0598	0.156143	0.161681
0.0605	0.166881	0.159431
0.0612	0.185005	0.153614
0.0619	0.186174	0.162778
0.0626	0.179633	0.163961
0.0633	0.190071	0.171876
0.064	0.171803	0.157659
0.0647	0.163774	0.156588
0.0654	0.161734	0.162059
0.0661	0.164134	0.157978
0.0668	0.151988	0.170366
0.0675	0.156948	0.146112
0.0682	0.151505	0.152381
0.0689	0.126238	0.128695
0.0696	0.160861	0.145915
0.0703	0.162106	0.143429
0.071	0.152214	0.138961
0.0717	0.131583	0.125964
0.0724	0.151514	0.12458
0.0731	0.145951	0.126988
0.0738	0.131027	0.12905
0.0745	0.117925	0.136907
0.0752	0.119914	0.127956
0.0759	0.132756	0.107694
0.0766	0.106924	0.104839
0.0773	0.119209	0.105256
0.078	0.121975	0.107544
0.0787	0.119265	0.113732
0.0794	0.128631	0.115838
0.0801	0.111122	0.0992869
0.0808	0.112759	0.0867563
0.0815	0.103348	0.107831
0.0822	0.103525	0.0986688
0.0829	0.107403	0.0938617
0.0836	0.0820287	0.0874645
0.0843	0.10633	0.0906576
0.085	0.125256	0.0980899
0.0857	0.11199	0.104193
0.0864	0.0823268	0.0900342
0.0871	0.0893352	0.0775974
0.0878	0.0888368	0.0775126
0.0885	0.0854055	0.0759933
0.0892	0.0846366	0.0749252
0.0899	0.0812841	0.0740435
0.0906	0.0902177	0.0789945
0.0913	0.0886644	0.072673
0.092	0.0631278	0.060731
0.0927	0.0546261	0.0696081
0.0934	0.059487	0.06681
0.0941	0.0578698	0.0649144
0.0948	0.0649951	0.0674572
0.0955	0.0879392	0.0622918
0.0962	0.0723646	0.0516689
0.0969	0.0559183	0.0520798
0.0976	0.084237	0.0715729
0.0983	0.0589048	0.0534496
0.099	0.0454434	0.0464251
0.0997	0.0576542	0.0554005
0.1004	0.0595716	0.0488111
0.1011	0.052822	0.0481635
0.1018	0.0653834	0.0602227
0.1025	0.0549658	0.0540099
0.1032	0.0615026	0.0504055
0.1039	0.0415483	0.045607
0.1046	0.0510917	0.0426106
0.1053	0.0430569	0.0420232
0.106	0.0455854	0.040857
0.1067	0.0437358	0.0330657
0.1074	0.0558585	0.0304022
0.1081	0.0423146	0.0345333
0.1088	0.0350901	0.0397342
0.1095	0.0386746	0.0461047
0.1102	0.0479246	0.0420961
0.1109	0.0492311	0.0424043
0.1116	0.0315506	0.0479585
0.1123	0.0287621	0.043401
0.113	0.034452	0.0388177
0.1137	0.0365846	0.0369386
0.1144	0.0395282	0.0366638
0.1151	0.0399599	0.0352156
0.1158	0.0551198	0.0293756
0.1165	0.0353487	0.0226415
0.1172	0.028616	0.028702
0.1179	0.0238193	0.0288132
0.1186	0.0306061	0.0331866
0.1193	0.0474536	0.0358122
0.12	0.0352634	0.0286513
0.1207	0.0302963	0.0310452
0.1214	0.0247396	0.0322881
0.1221	0.0334626	0.0310393
0.1228	0.028296	0.0244968
0.1235	0.0207062	0.0195043
0.1242	0.0181901	0.0208409
0.1249	0.0169755	0.0231461
0.1256	0.0209256	0.0242849
0.1263	0.0254435	0.020143
0.127	0.0220442	0.0231265
0.1277	0.021611	0.0217881
0.1284	0.018736	0.0172901
0.1291	0.0261133	0.021166
0.1298	0.0271362	0.0249037
0.1305	0.00866203	0.0227054
0.1312	0.0121266	0.0198936
0.1319	0.0217627	0.0124303
0.1326	0.0122735	0.0189609
0.1333	0.0214799	0.0232063
0.134	0.0612427	0.0209232
0.1347	0.0314542	0.0199497
0.1354	0.0106857	0.0115636
0.1361	0.0117723	0.0216843
0.1368	0.0198977	0.0198855
0.1375	0.0150054	0.0156381
0.1382	0.0125206	0.0177731
0.1389	0.0172068	0.0148677
0.1396	0.0178067	0.0181443
0.1403	0.0308811	0.0179793
0.141	0.0176307	0.0127872
0.1417	0.0166348	0.0138997
0.1424	0.0249474	0.0241716
0.1431	0.0234205	0.0249463
0.1438	0.0197513	0.0159571
0.1445	0.0185387	0.0137558
0.1452	0.00956958	0.0137223
0.1459	0.0118756	0.0140747
0.1466	0.00754043	0.0101747
0.1473	0.00831676	0.0127469
0.148	0.00589878	0.0165317
0.1487	0.0145075	0.0120467
0.1494	0.0151321	0.011111
0.1501	0.0332592	0.0182055
0.1508	0.0151897	0.0114549
0.1515	0.0100118	0.00875812
0.1522	0.0193319	0.0129205
0.1529	0.00923145	0.0171047
0.1536	0.0132966	0.0104503
0.1543	0.010555	0.0125564
0.155	0.0125852	0.0132587
0.1557	0.0152626	0.0176332
0.1564	0.009935	0.0160792
0.1571	0.0121522	0.0119282
0.1578	0.00960445	0.011191
0.1585	0.00897269	0.00550308
0.1592	0.0125988	0.0163676
0.1599	0.0152066	0.0193989
0.1606	0.0122883	0.00759635
0.1613	0.00836319	0.00490048
0.162	0.00824532	0.0104232
0.1627	0.00406253	0.00705109
0.1634	0.00572471	0.00670473
0.1641	0.00965156	0.00646823
0.1648	0.0148276	0.0118584
0.1655	0.0157289	0.0106803
0.1662	0.00694009	0.00728037
0.1669	0.00567704	0.0136315
0.1676	0.00332506	0.00946956
0.1683	0.0129992	0.00947321
0.169	0.00762284	0.0171483
0.1697	0.00638049	0.0112429
0.1704	0.00141326	0.00874621
0.1711	0.00510185	0.00931198
0.1718	0.010132	0.0117061
0.1725	0.0119749	0.0132367
0.1732	0.00049572	0.00345435
0.1739	1.193e-05	0.00248871
0.1746	0.00108171	0.00537963
0.1753	0.0013393	0.00865523
0.176	0.00244279	0.00756352
0.1767	0.00150655	0.00532646
0.1774	0.00437052	0.00605197
0.1781	0.00554702	0.00787174
0.1788	0.00362119	0.00714767
0.1795	0.0085502	0.0125259
0.1802	0.0214665	0.0213488
0.1809	0.0111243	0.0132117
0.1816	0.00192195	0.00398401
0.1823	0.00237156	0.00430539
0.183	0.00695122	0.00360012
0.1837	0.0197483	0.0111694
0.1844	0.00950861	0.00325679
0.1851	0.0122798	4e-08
0.1858	0.0137707	0.00393545
0.1865	0.025344	0.00800959
0.1872	0.0214545	0.0108347
0.1879	0.00333503	0.00404063
0.1886	0.0180331	0.0107699
0.1893	0.0123038	0.0191654
0.19	0.00554262	0.0112508
0.1907	0.00175404	0.00639518
0.1914	0.00415491	0.00886116
0.1921	0.00552699	0.00759695
0.1928	0.0092331	0.00514349
0.1935	0.00578767	0.00409919
0.1942	0.00492779	0.00701245
0.1949	0.0145485	0.0159576
0.1956	0.00877395	0.0151357
0.1963	0.00825728	0.0140072
0.197	0.0112974	0.017556
0.1977	0.0063659	0.0164307
0.1984	0.00105565	0.0103133
0.1991	0.00451102	0.00903337
0.1998	0.0126961	0.0117183

## Sheet: Fig1c
Kratky plot of DNAJB1 PKA-C bound to ATPgN or ATPgN/PKI
q(1/Ang)	ATPgN q^2I	ATPgN/PKI q^2I
0.0101	4.78886e-05	4.69018e-05
0.0108	5.35247e-05	4.41252e-05
0.0115	5.72702e-05	5.19036e-05
0.0122	6.93292e-05	6.40461e-05
0.0129	7.56524e-05	7.40056e-05
0.0136	7.83419e-05	8.2487e-05
0.0143	8.28185e-05	8.61869e-05
0.015	9.86521e-05	9.32379e-05
0.0157	0.000115891	0.000103465
0.0164	0.000116768	0.000112132
0.0171	0.000117472	0.000115284
0.0178	0.000138546	0.000131923
0.0185	0.000142791	0.000139125
0.0192	0.000149386	0.000149511
0.0199	0.000151684	0.000155001
0.0206	0.000152398	0.000159054
0.0213	0.000177238	0.000168351
0.022	0.000190819	0.000188578
0.0227	0.000186647	0.00019719
0.0234	0.000198886	0.00020193
0.0241	0.000222634	0.000219532
0.0248	0.000230144	0.000228287
0.0255	0.000234597	0.000242367
0.0262	0.000257077	0.000256805
0.0269	0.000288376	0.000274216
0.0276	0.000307381	0.000289889
0.0283	0.000305205	0.000288529
0.029	0.000296124	0.000283032
0.0297	0.000290124	0.00029735
0.0304	0.000294316	0.000297436
0.0311	0.000312123	0.000311485
0.0318	0.000342616	0.000340102
0.0325	0.000369637	0.000367547
0.0332	0.000372389	0.000368319
0.0339	0.000387801	0.000379507
0.0346	0.000365919	0.000372348
0.0353	0.000406287	0.000379449
0.036	0.000399748	0.000386115
0.0367	0.000398682	0.000383824
0.0374	0.000430284	0.0003948
0.0381	0.000492081	0.000459349
0.0388	0.000517644	0.000480407
0.0395	0.000509219	0.000474138
0.0402	0.000512889	0.000482772
0.0409	0.00051917	0.000484314
0.0416	0.000520735	0.000492361
0.0423	0.000511569	0.000508878
0.043	0.000524458	0.000517918
0.0437	0.000528733	0.000505788
0.0444	0.000542094	0.000512268
0.0451	0.000559051	0.000519358
0.0458	0.000568985	0.000540655
0.0465	0.00051459	0.000566737
0.0472	0.000513561	0.00053884
0.0479	0.000548424	0.000540965
0.0486	0.000535748	0.000567021
0.0493	0.000535028	0.000602641
0.05	0.000550675	0.000514714
0.0507	0.000591492	0.000561629
0.0514	0.00068435	0.000629848
0.0521	0.000630918	0.000586956
0.0528	0.000607658	0.000586713
0.0535	0.000566447	0.000595174
0.0542	0.000533882	0.00059676
0.0549	0.000580649	0.000588106
0.0556	0.000653224	0.000614055
0.0563	0.000709567	0.000651761
0.057	0.000737748	0.000658797
0.0577	0.000755881	0.000666795
0.0584	0.000705281	0.000616072
0.0591	0.000593717	0.000589502
0.0598	0.000558373	0.000578178
0.0605	0.000610826	0.000583558
0.0612	0.000692926	0.000575351
0.0619	0.000713348	0.000623701
0.0626	0.000703938	0.000642525
0.0633	0.000761592	0.000688687
0.064	0.000703705	0.000645769
0.0647	0.000685571	0.000655492
0.0654	0.000691762	0.000693153
0.0661	0.000717137	0.000690239
0.0668	0.000678208	0.000760214
0.0675	0.000715093	0.000665723
0.0682	0.000704688	0.000708759
0.0689	0.00059928	0.000610941
0.0696	0.000779236	0.000706835
0.0703	0.000801144	0.000708841
0.071	0.000767313	0.000700503
0.0717	0.000676452	0.000647566
0.0724	0.000794201	0.000653016
0.0731	0.000779906	0.000678573
0.0738	0.000713628	0.000702865
0.0745	0.00065451	0.000759866
0.0752	0.000678119	0.000723598
0.0759	0.00076478	0.000620406
0.0766	0.000627383	0.00061515
0.0773	0.00071231	0.000628936
0.078	0.000742096	0.000654298
0.0787	0.00073869	0.000704423
0.0794	0.000810938	0.000730284
0.0801	0.000712962	0.000637026
0.0808	0.000736165	0.000566401
0.0815	0.000686466	0.000716238
0.0822	0.000699502	0.00066669
0.0829	0.000738121	0.000645056
0.0836	0.000573296	0.000611286
0.0843	0.000755632	0.000644257
0.085	0.000904975	0.0007087
0.0857	0.000822512	0.000765247
0.0864	0.000614567	0.000672102
0.0871	0.000677733	0.000588686
0.0878	0.000684828	0.000597532
0.0885	0.000668917	0.000595198
0.0892	0.000673423	0.000596153
0.0899	0.000656939	0.00059842
0.0906	0.000740539	0.000648415
0.0913	0.000739079	0.00060578
0.092	0.000534313	0.000514027
0.0927	0.000469418	0.000598162
0.0934	0.000518938	0.000582821
0.0941	0.000512426	0.000574804
0.0948	0.000584114	0.000606241
0.0955	0.000802028	0.000568116
0.0962	0.000669693	0.000478166
0.0969	0.000525051	0.000489009
0.0976	0.000802421	0.000681787
0.0983	0.000569191	0.000516478
0.099	0.000445391	0.000455013
0.0997	0.000573088	0.000550686
0.1004	0.000600491	0.000492024
0.1011	0.000539905	0.00049229
0.1018	0.000677584	0.000624102
0.1025	0.000577484	0.000567441
0.1032	0.000655018	0.000536831
0.1039	0.000448523	0.000492337
0.1046	0.000559002	0.000466209
0.1053	0.000477418	0.000465957
0.106	0.000512198	0.00045907
0.1067	0.000497927	0.000376449
0.1074	0.000644314	0.000350683
0.1081	0.000494472	0.000403543
0.1088	0.000415377	0.000470351
0.1095	0.000463719	0.000552807
0.1102	0.000581998	0.000511217
0.1109	0.000605483	0.000521523
0.1116	0.000392949	0.000597303
0.1123	0.000362727	0.000547343
0.113	0.000439917	0.000495663
0.1137	0.000472955	0.000477531
0.1144	0.000517319	0.000479833
0.1151	0.000529389	0.000466537
0.1158	0.000739137	0.000393917
0.1165	0.000479762	0.000307296
0.1172	0.000393065	0.000394247
0.1179	0.000331097	0.000400515
0.1186	0.000430504	0.000466801
0.1193	0.000675384	0.000509697
0.12	0.000507793	0.000412579
0.1207	0.000441372	0.000452281
0.1214	0.000364612	0.000475861
0.1221	0.000498875	0.000462747
0.1228	0.000426699	0.000369408
0.1235	0.000315816	0.000297485
0.1242	0.000280595	0.000321484
0.1249	0.000264819	0.000361079
0.1256	0.000330109	0.000383104
0.1263	0.000405868	0.000321315
0.127	0.000355551	0.000373007
0.1277	0.000352417	0.000355306
0.1284	0.000308892	0.000285054
0.1291	0.000435225	0.00035277
0.1298	0.000457191	0.000419578
0.1305	0.000147517	0.000386678
0.1312	0.000208741	0.000342438
0.1319	0.000378618	0.000216257
0.1326	0.000215802	0.000333384
0.1333	0.000381674	0.00041235
0.134	0.00109967	0.000375696
0.1347	0.000570708	0.00036197
0.1354	0.000195902	0.000211998
0.1361	0.000218061	0.000401662
0.1368	0.000372371	0.000372142
0.1375	0.000283696	0.000295658
0.1382	0.000239134	0.000339453
0.1389	0.000331975	0.000286845
0.1396	0.00034702	0.000353599
0.1403	0.000607866	0.000353906
0.141	0.000350516	0.000254223
0.1417	0.000334009	0.00027909
0.1424	0.000505878	0.000490145
0.1431	0.000479596	0.00051084
0.1438	0.000408426	0.000329967
0.1445	0.000387092	0.000287225
0.1452	0.000201756	0.000289307
0.1459	0.000252793	0.000299605
0.1466	0.000162056	0.000218671
0.1473	0.000180451	0.000276574
0.148	0.000129207	0.000362111
0.1487	0.000320786	0.000266373
0.1494	0.000337753	0.000248002
0.1501	0.000749331	0.000410169
0.1508	0.000345423	0.000260491
0.1515	0.000229794	0.000201019
0.1522	0.000447821	0.0002993
0.1529	0.000215817	0.000399881
0.1536	0.000313706	0.000246554
0.1543	0.000251298	0.000298948
0.155	0.00030236	0.000318541
0.1557	0.000370004	0.000427472
0.1564	0.00024302	0.000393312
0.1571	0.000299922	0.000294393
0.1578	0.000239159	0.000278666
0.1585	0.000225414	0.00013825
0.1592	0.000319312	0.000414831
0.1599	0.000388803	0.000495992
0.1606	0.000316945	0.000195928
0.1613	0.000217591	0.000127499
0.162	0.00021639	0.000273546
0.1627	0.00010754	0.000186651
0.1634	0.000152847	0.000179013
0.1641	0.000259905	0.000174182
0.1648	0.000402703	0.000322063
0.1655	0.000430819	0.000292536
0.1662	0.000191702	0.000201102
0.1669	0.000158137	0.000379714
0.1676	9.34001e-05	0.000265998
0.1683	0.000368201	0.000268328
0.169	0.000217716	0.000489771
0.1697	0.000183746	0.000323774
0.1704	4.10356e-05	0.000253956
0.1711	0.000149358	0.00027261
0.1718	0.000299048	0.000345508
0.1725	0.000356328	0.000393873
0.1732	1.48707e-05	0.000103624
0.1739	3.60778e-07	7.52616e-05
0.1746	3.29761e-05	0.000163999
0.1753	4.11568e-05	0.000265976
0.176	7.56679e-05	0.000234288
0.1767	4.70388e-05	0.000166307
0.1774	0.000137544	0.00019046
0.1781	0.000175949	0.000249689
0.1788	0.000115767	0.000228507
0.1795	0.00027549	0.000403588
0.1802	0.000697059	0.000693238
0.1809	0.000364039	0.000432349
0.1816	6.33831e-05	0.000131387
0.1823	7.88147e-05	0.000143082
0.183	0.000232789	0.000120564
0.1837	0.000666419	0.000376919
0.1844	0.000323325	0.000110742
0.1851	0.00042073	1.37048e-09
0.1858	0.000475387	0.000135858
0.1865	0.000881523	0.000278592
0.1872	0.000751848	0.000379689
0.1879	0.000117748	0.00014266
0.1886	0.000641435	0.000383086
0.1893	0.000440899	0.000686784
0.19	0.000200089	0.000406153
0.1907	6.37883e-05	0.00023257
0.1914	0.000152211	0.000324619
0.1921	0.000203959	0.000280346
0.1928	0.000343211	0.000191193
0.1935	0.000216703	0.000153483
0.1942	0.000185845	0.000264465
0.1949	0.000552639	0.000606167
0.1956	0.000335686	0.000579083
0.1963	0.000318183	0.000539748
0.197	0.00043844	0.000681332
0.1977	0.000248813	0.000642199
0.1984	4.15531e-05	0.000405959
0.1991	0.00017882	0.00035809
0.1998	0.00050683	0.000467795

## Sheet: Fig1d
Affinity of PKI toward WT PKA-C and DNAJB1 PKA-C in the absence and presence of nucleotide
APO
	Replicate 1	Replicate 2	Replicate 3	Average Kd (uM)	Error
WT	17.52	18.32	14.15	16.6633	2.21306
DNAJB1	10.8	7.9	7.6	8.76667	1.7673
ATPgN
	Replicate 1	Replicate 2	Replicate 3	Average Kd (uM)	Error
WT	0.145	0.161	0.183	0.163	0.0190788
DNAJB1	0.78	1.13	1.25	1.05333	0.244199

## Sheet: Fig2b
WT PKA-C with Kemptide
[S], uM	Velocity (uM/s) 1	Velocity (uM/s) 2	Velocity (uM/s) 3	Average	Error
400	0.226776	0.219612	0.220104	0.222164	0.00400143
200	0.198121	0.201676	0.206269	0.202022	0.004085
150	0.206925	0.202222	0.204847	0.204665	0.00235672
125	0.183684	0.188606	0.183684	0.185325	0.00284148
100	0.171873	0.16706	0.163287	0.167407	0.00430318
75	0.165912	0.14546	0.155249	0.15554	0.0102291
50	0.132609	0.114017	0.116587	0.121071	0.0100748
40	0.140757	0.133101	0.118173	0.130677	0.0114858
30	0.106252	0.119157	0.113306	0.112905	0.00646208
20	0.0727301	0.0768314	0.0699958	0.0731858	0.00344048
Vmax (uM/s)	0.2472	0.2431	0.2514	0.247233	0.0041501
KM (uM)	39.43	40.65	46.54	42.2067	3.80203
kcat (1/s)	11.2364	11.05	11.4273	11.2379	0.188641
kcat/KM	0.28497	0.271833	0.245537	0.267446	0.0200793
WT PKA-C with CREB peptide
[S], uM	Velocity (uM/s) 1	Velocity (uM/s) 2	Velocity (uM/s) 3	Average	Error
400	0.181224	0.169138	0.15153	0.167297	0.0149321
200	0.184505	0.163506	0.157545	0.168519	0.0141615
150	0.186145	0.162139	0.16881	0.172365	0.0123916
125	0.173568	0.147812	0.160444	0.160608	0.0128789
100	0.156834	0.148522	0.141085	0.148814	0.00787858
75	0.138406	0.163834	0.123696	0.141979	0.0203062
50	0.103845	0.0991972	0.106908	0.103317	0.00388233
40	0.067371	0.0886979	0.100838	0.0856355	0.0169422
30	0.0837763	0.0837763	0.0826826	0.0834117	0.000631439
20	0.0529726	0.0530929	0.0514087	0.0524914	0.000939615
Vmax (uM/s)	0.234	0.2001	0.1884	0.2075	0.0236835
KM (uM)	58.14	41.02	36.76	45.3067	11.3163
kcat (1/s)	10.6364	9.09545	8.56364	9.43182	1.07652
kcat/KM	0.182944	0.221732	0.232961	0.212546	0.0262433
WT PKA-C with KSR1 peptide
[S], uM	Velocity (uM/s) 1	Velocity (uM/s) 2	Velocity (uM/s) 3	Average	Error
400	0.268609	0.275171	0.25986	0.26788	0.00768179
200	0.269593	0.260625	0.254829	0.261682	0.00743893
150	0.297646	0.256141	0.243946	0.265911	0.0281516
125	0.270523	0.261117	0.264234	0.265292	0.00479114
100	0.287366	0.259914	0.243181	0.263487	0.022308
75	0.213269	0.24247	0.263469	0.239736	0.0252115
50	0.204957	0.202222	0.179747	0.195642	0.0138331
40	0.190739	0.176575	0.177122	0.181479	0.00802394
30	0.164271	0.153007	0.177997	0.165092	0.0125155
20	0.112978	0.0880416	0.137914	0.112978	0.024936
10	0.043124	0.0521578	0.0568716	0.0507178	0.00698602
Vmax (uM/s)	0.328	0.3192	0.2944	0.313867	0.0174234
KM (uM)	31.9	33.66	23.92	29.8267	5.19047
kcat (1/s)	14.9091	14.5091	13.3818	14.2667	0.791971
kcat/KM	0.46737	0.431048	0.559441	0.485953	0.0661826
DNAJB1 PKA-C with Kemptide
[S], uM	Velocity (uM/s) 1	Velocity (uM/s) 2	Velocity (uM/s) 3	Average	Error
400	0.270086	0.275062	0.283866	0.276338	0.00697826
200	0.269047	0.255211	0.270906	0.265055	0.00857497
150	0.28228	0.261172	0.264125	0.269192	0.0114301
125	0.258274	0.244056	0.24515	0.24916	0.00791191
100	0.224752	0.213651	0.223987	0.220797	0.00619993
75	0.214362	0.205613	0.201402	0.207126	0.00661122
50	0.170287	0.174771	0.165256	0.170104	0.00476015
40	0.160225	0.165967	0.180786	0.168993	0.0106094
30	0.121016	0.123696	0.127524	0.124079	0.00327056
20	0.0730582	0.0831201	0.0853621	0.0805134	0.00655307
Vmax (uM/s)	0.3334	0.3157	0.3269	0.325333	0.0089534
KM (uM)	46.69	42.35	44.09	44.3767	2.18416
kcat (1/s)	15.1545	14.35	14.8591	14.7879	0.406973
kcat/KM	0.324578	0.338843	0.337017	0.333479	0.00776273
DNAJB1 PKA-C with CREB peptide
[S], uM	Velocity (uM/s) 1	Velocity (uM/s) 2	Velocity (uM/s) 3	Average	Error
400	0.21819	0.226065	0.216932	0.220396	0.00494955
200	0.217589	0.198941	0.211136	0.209222	0.00946985
150	0.217261	0.21305	0.225955	0.218755	0.0065813
125	0.199816	0.20184	0.200582	0.200746	0.00102159
100	0.205558	0.176904	0.191231	0.191231	0.0143273
75	0.137093	0.166185	0.133539	0.145606	0.0179108
50	0.117899	0.119266	0.12561	0.120925	0.00411418
40	0.111556	0.108603	0.109478	0.109879	0.00151677
30	0.101931	0.0906118	0.0961349	0.0962261	0.00566037
20	0.0631056	0.0576919	0.0546514	0.058483	0.00428225
Vmax (uM/s)	0.2729	0.2712	0.2738	0.272633	0.00132035
KM (uM)	54.44	56.3	57.15	55.9633	1.38601
kcat (1/s)	12.4045	12.3273	12.4455	12.3924	0.0600161
kcat/KM	0.227857	0.218957	0.217768	0.221527	0.00551385
DNAJB1 PKA-C with KSR1 peptide
[S], uM	Velocity (uM/s) 1	Velocity (uM/s) 2	Velocity (uM/s) 3	Average	Error
400	0.318044	0.32034	0.290866	0.30975	0.0163945
200	0.312192	0.290975	0.281897	0.295022	0.0155476
150	0.311591	0.302896	0.304919	0.306469	0.00454976
125	0.300818	0.296826	0.301966	0.29987	0.00269806
100	0.265547	0.279929	0.286928	0.277468	0.0109011
75	0.251493	0.258547	0.235908	0.248649	0.0115844
50	0.240228	0.247501	0.222018	0.236582	0.0131268
40	0.214417	0.191012	0.241868	0.215766	0.025455
30	0.195606	0.200965	0.196973	0.197848	0.0027846
20	0.0942757	0.110353	0.137531	0.114053	0.0218637
10	0.0605902	0.0648555	0.0675897	0.0643451	0.00352759
Vmax (uM/s)	0.3668	0.3573	0.3344	0.352833	0.0166554
KM (uM)	23.92	33.55	30.75	29.4067	4.95355
kcat (1/s)	16.6727	16.2409	15.2	16.0379	0.757065
kcat/KM	0.69702	0.484081	0.494309	0.55847	0.120097

## Sheet: Fig3a
Residue vs Corr Score for PKA-C (wildtype)
Residue	Corr Score
1	0
2	0
3	0
4	0
5	0
6	0
7	0
8	0
9	0
10	0
11	0
12	0.011461
13	0
14	0
15	0
16	0
17	0
18	0
19	0
20	0
21	0.040115
22	0
23	0
24	0
25	0
26	0
27	0
28	0.040115
29	0
30	0
31	0
32	0
33	0
34	0
35	0
36	0
37	0
38	0.008596
39	0
40	0
41	0
42	0
43	0
44	0
45	0
46	0.0028653
47	0
48	0
49	0
50	0
51	0
52	0
53	0
54	0
55	0
56	0
57	0
58	0
59	0.0028653
60	0.008596
61	0.017192
62	0.04298
63	0
64	0
65	0
66	0
67	0.0057307
68	0.008596
69	0
70	0.0028653
71	0
72	0
73	0
74	0
75	0
76	0.011461
77	0.011461
78	0
79	0
80	0
81	0.037249
82	0
83	0
84	0
85	0
86	0
87	0
88	0
89	0
90	0
91	0
92	0
93	0
94	0
95	0
96	0.0028653
97	0.040115
98	0
99	0
100	0.011461
101	0
102	0
103	0
104	0
105	0
106	0
107	0
108	0.011461
109	0.014327
110	0.017192
111	0.020057
112	0.037249
113	0
114	0
115	0
116	0.011461
117	0.0057307
118	0.0057307
119	0
120	0
121	0
122	0
123	0
124	0
125	0
126	0
127	0
128	0
129	0
130	0
131	0
132	0
133	0
134	0
135	0
136	0
137	0
138	0
139	0
140	0
141	0
142	0
143	0.031519
144	0.034384
145	0
146	0
147	0.037249
148	0
149	0
150	0
151	0
152	0.040115
153	0
154	0
155	0
156	0
157	0
158	0
159	0
160	0
161	0
162	0
163	0
164	0
165	0
166	0.020057
167	0
168	0
169	0
170	0
171	0
172	0
173	0
174	0
175	0.0028653
176	0.014327
177	0
178	0
179	0
180	0
181	0
182	0
183	0
184	0
185	0
186	0
187	0
188	0
189	0
190	0.04298
191	0.025788
192	0.0028653
193	0.031519
194	0
195	0.017192
196	0.011461
197	0
198	0.0028653
199	0
200	0
201	0
202	0
203	0
204	0
205	0
206	0.014327
207	0
208	0
209	0
210	0.020057
211	0
212	0
213	0.011461
214	0.045845
215	0
216	0
217	0
218	0
219	0.011461
220	0
221	0.011461
222	0
223	0
224	0
225	0.017192
226	0.0028653
227	0.008596
228	0.008596
229	0
230	0
231	0
232	0
233	0
234	0.017192
235	0
236	0
237	0
238	0
239	0
240	0
241	0
242	0
243	0
244	0
245	0
246	0
247	0.0028653
248	0
249	0
250	0
251	0
252	0
253	0
254	0
255	0.0057307
256	0
257	0
258	0
259	0
260	0
261	0
262	0
263	0
264	0
265	0
266	0
267	0
268	0
269	0
270	0
271	0
272	0
273	0
274	0.017192
275	0
276	0
277	0
278	0
279	0
280	0
281	0
282	0
283	0
284	0
285	0
286	0
287	0
288	0
289	0.0057307
290	0
291	0
292	0
293	0
294	0
295	0
296	0
297	0
298	0
299	0
300	0.0028653
301	0
302	0.0028653
303	0.0028653
304	0
305	0
306	0
307	0.011461
308	0
309	0
310	0
311	0
312	0
313	0
314	0
315	0
316	0
317	0.011461
318	0.008596
319	0
320	0
321	0
322	0.0057307
323	0
324	0
325	0
326	0
327	0
328	0.022923
329	0
330	0
331	0
332	0
333	0
334	0.025788
335	0.020057
336	0
337	0.011461
338	0.025788
339	0
340	0.040115
341	0
342	0
343	0
344	0
345	0
346	0.0057307
347	0.0057307
348	0
349	0.04298

## Sheet: Fig3b
Residue vs Corr Score for PKA-C (DNAJB1)
Residue	Corr Score
-69	0
-68	0
-67	0
-66	0
-65	0
-64	0
-63	0
-62	0
-61	0
-60	0
-59	0
-58	0
-57	0
-56	0
-55	0
-54	0
-53	0
-52	0
-51	0.0024691
-50	0
-49	0
-48	0
-47	0
-46	0
-45	0
-44	0
-43	0
-42	0
-41	0
-40	0.0024691
-39	0
-38	0
-37	0.0049383
-36	0
-35	0
-34	0
-33	0
-32	0
-31	0
-30	0
-29	0
-28	0
-27	0
-26	0
-25	0
-24	0
-23	0
-22	0
-21	0
-20	0
-19	0
-18	0
-17	0
-16	0
-15	0
-14	0
-13	0
-12	0
-11	0
-10	0
-9	0
-8	0
-7	0
-6	0
-5	0
-4	0
-3	0
-2	0
-1	0
15	0
16	0
17	0
18	0
19	0
20	0
21	0
22	0
23	0
24	0
25	0
26	0
27	0
28	0
29	0
30	0
31	0
32	0
33	0
34	0
35	0.017284
36	0
37	0
38	0.0049383
39	0
40	0
41	0
42	0
43	0
44	0
45	0.0049383
46	0.0024691
47	0
48	0
49	0
50	0
51	0
52	0
53	0
54	0
55	0
56	0
57	0
58	0
59	0.014815
60	0
61	0
62	0.0074074
63	0
64	0
65	0
66	0
67	0.0049383
68	0
69	0
70	0.0049383
71	0
72	0
73	0
74	0
75	0
76	0
77	0
78	0
79	0
80	0
81	0.0049383
82	0
83	0
84	0
85	0
86	0
87	0
88	0
89	0
90	0
91	0
92	0
93	0
94	0
95	0
96	0.0074074
97	0.0074074
98	0
99	0.0074074
100	0.0024691
101	0
102	0
103	0
104	0
105	0
106	0.0024691
107	0
108	0.0098765
109	0.0098765
110	0
111	0
112	0.0074074
113	0
114	0
115	0
116	0.0074074
117	0
118	0
119	0
120	0.0074074
121	0
122	0
123	0
124	0
125	0
126	0
127	0
128	0
129	0
130	0
131	0
132	0
133	0
134	0
135	0
136	0
137	0
138	0
139	0
140	0
141	0
142	0
143	0
144	0.0024691
145	0
146	0
147	0.0024691
148	0
149	0
150	0
151	0
152	0
153	0
154	0
155	0
156	0
157	0
158	0
159	0
160	0
161	0
162	0
163	0
164	0
165	0
166	0.0074074
167	0
168	0
169	0
170	0
171	0
172	0
173	0
174	0
175	0
176	0.0074074
177	0
178	0
179	0
180	0.0074074
181	0
182	0
183	0
184	0
185	0
186	0
187	0
188	0
189	0
190	0.0098765
191	0.0098765
192	0
193	0
194	0
195	0.0024691
196	0
197	0
198	0.0024691
199	0
200	0
201	0
202	0
203	0
204	0
205	0
206	0
207	0
208	0
209	0
210	0
211	0.0049383
212	0
213	0.0098765
214	0.0098765
215	0
216	0
217	0.012346
218	0
219	0.0049383
220	0.0074074
221	0
222	0.012346
223	0
224	0
225	0
226	0
227	0.0024691
228	0.0074074
229	0
230	0
231	0.0049383
232	0
233	0
234	0.0024691
235	0
236	0
237	0
238	0
239	0
240	0
241	0
242	0
243	0
244	0
245	0
246	0
247	0.0074074
248	0
249	0
250	0
251	0
252	0
253	0
254	0
255	0
256	0
257	0
258	0
259	0
260	0
261	0
262	0
263	0
264	0
265	0
266	0
267	0
268	0
269	0
270	0
271	0
272	0
273	0
274	0.0049383
275	0
276	0
277	0
278	0
279	0
280	0
281	0
282	0
283	0
284	0
285	0
286	0
287	0
288	0
289	0
290	0
291	0
292	0
293	0
294	0
295	0
296	0
297	0
298	0
299	0
300	0.0049383
301	0
302	0.0074074
303	0.0024691
304	0
305	0
306	0
307	0
308	0.0024691
309	0
310	0
311	0
312	0
313	0
314	0.012346
315	0
316	0
317	0
318	0.0024691
319	0
320	0
321	0
322	0.0024691
323	0
324	0
325	0
326	0
327	0
328	0
329	0
330	0
331	0
332	0
333	0
334	0.0049383
335	0.0074074
336	0
337	0
338	0.0049383
339	0
340	0.0074074
341	0
342	0
343	0
344	0
345	0
346	0
347	0.0024691
348	0
349	0
350	0

## Sheet: Fig5a
CONCISE Analysis of WT PKA-C
Average PC Score	APO	ATPgN	ADP	ATPgN/PKI
-3	0	0	0	0
-2.9698	0	0	0	0
-2.9397	0	0	0	0
-2.9095	0	0	0	0
-2.8794	0	0	0	0
-2.8492	0	0	0	0
-2.8191	0	0	0	0
-2.7889	0	0	0	0
-2.7588	0	0	0	0
-2.7286	0.0001	0	0	0
-2.6985	0.0001	0	0	0
-2.6683	0.0001	0	0	0
-2.6382	0.0002	0	0	0
-2.608	0.0003	0	0	0
-2.5779	0.0003	0	0	0
-2.5477	0.0005	0	0	0
-2.5176	0.0006	0	0	0
-2.4874	0.0008	0	0	0
-2.4573	0.0011	0	0	0
-2.4271	0.0015	0	0	0
-2.397	0.002	0	0	0
-2.3668	0.0026	0	0	0
-2.3367	0.0034	0	0	0
-2.3065	0.0044	0	0	0
-2.2764	0.0057	0	0	0
-2.2462	0.0072	0	0	0
-2.2161	0.0092	0	0.0001	0
-2.1859	0.0117	0	0.0001	0
-2.1558	0.0147	0	0.0001	0
-2.1256	0.0183	0	0.0001	0
-2.0955	0.0227	0	0.0002	0
-2.0653	0.0281	0	0.0002	0
-2.0352	0.0345	0	0.0003	0
-2.005	0.0421	0	0.0003	0
-1.9749	0.051	0	0.0004	0
-1.9447	0.0615	0	0.0005	0
-1.9146	0.0737	0	0.0007	0
-1.8844	0.0878	0.0001	0.0008	0
-1.8543	0.1039	0.0001	0.001	0
-1.8241	0.1223	0.0001	0.0013	0
-1.794	0.1431	0.0001	0.0016	0
-1.7638	0.1664	0.0002	0.002	0
-1.7337	0.1923	0.0003	0.0024	0
-1.7035	0.2209	0.0004	0.003	0
-1.6734	0.2523	0.0005	0.0037	0
-1.6432	0.2864	0.0006	0.0045	0
-1.6131	0.3232	0.0008	0.0054	0
-1.5829	0.3625	0.0011	0.0066	0
-1.5528	0.4042	0.0014	0.008	0
-1.5226	0.4479	0.0018	0.0096	0
-1.4925	0.4934	0.0023	0.0115	0
-1.4623	0.5403	0.0029	0.0137	0
-1.4322	0.5881	0.0037	0.0163	0
-1.402	0.6363	0.0047	0.0193	0
-1.3719	0.6843	0.0059	0.0227	0
-1.3417	0.7315	0.0074	0.0267	0
-1.3116	0.7773	0.0093	0.0313	0
-1.2814	0.821	0.0115	0.0365	0
-1.2513	0.862	0.0142	0.0424	0
-1.2211	0.8996	0.0174	0.0492	0
-1.191	0.9332	0.0212	0.0567	0
-1.1608	0.9623	0.0258	0.0652	0
-1.1307	0.9863	0.0311	0.0747	0
-1.1005	1.0049	0.0374	0.0852	0
-1.0704	1.0177	0.0447	0.0968	0
-1.0402	1.0245	0.0532	0.1097	0
-1.0101	1.0251	0.063	0.1237	0
-0.9799	1.0196	0.0742	0.139	0
-0.9497	1.0081	0.087	0.1557	0
-0.9196	0.9907	0.1014	0.1737	0
-0.8894	0.9678	0.1176	0.193	0
-0.8593	0.9398	0.1357	0.2137	0
-0.8291	0.9071	0.1558	0.2357	0
-0.799	0.8703	0.178	0.2591	0
-0.7688	0.83	0.2023	0.2836	0
-0.7387	0.7868	0.2287	0.3094	0
-0.7085	0.7414	0.2573	0.3362	0.0001
-0.6784	0.6944	0.2879	0.3639	0.0001
-0.6482	0.6465	0.3206	0.3925	0.0001
-0.6181	0.5983	0.3552	0.4217	0.0001
-0.5879	0.5504	0.3915	0.4515	0.0002
-0.5578	0.5033	0.4293	0.4815	0.0003
-0.5276	0.4575	0.4684	0.5116	0.0004
-0.4975	0.4133	0.5084	0.5415	0.0005
-0.4673	0.3712	0.5491	0.571	0.0007
-0.4372	0.3313	0.59	0.5999	0.0009
-0.407	0.294	0.6307	0.6279	0.0011
-0.3769	0.2593	0.6708	0.6547	0.0015
-0.3467	0.2274	0.7098	0.6801	0.0019
-0.3166	0.1982	0.7473	0.7039	0.0025
-0.2864	0.1717	0.7828	0.7258	0.0032
-0.2563	0.1478	0.8157	0.7455	0.0041
-0.2261	0.1265	0.8458	0.763	0.0052
-0.196	0.1076	0.8724	0.7779	0.0065
-0.1658	0.091	0.8954	0.7901	0.0082
-0.1357	0.0765	0.9142	0.7995	0.0103
-0.1055	0.0639	0.9288	0.806	0.0128
-0.0754	0.0531	0.9387	0.8095	0.0158
-0.0452	0.0438	0.9439	0.81	0.0194
-0.0151	0.036	0.9444	0.8075	0.0238
0.0151	0.0294	0.94	0.8019	0.029
0.0452	0.0238	0.9309	0.7935	0.0351
0.0754	0.0192	0.9172	0.7821	0.0423
0.1055	0.0154	0.8991	0.7681	0.0507
0.1357	0.0122	0.8769	0.7514	0.0604
0.1658	0.0097	0.8508	0.7324	0.0716
0.196	0.0076	0.8214	0.7112	0.0844
0.2261	0.006	0.7889	0.688	0.099
0.2563	0.0046	0.7539	0.6631	0.1154
0.2864	0.0036	0.7167	0.6367	0.1339
0.3166	0.0028	0.678	0.609	0.1546
0.3467	0.0021	0.638	0.5804	0.1774
0.3769	0.0016	0.5974	0.5511	0.2025
0.407	0.0012	0.5565	0.5212	0.23
0.4372	0.0009	0.5157	0.4912	0.2597
0.4673	0.0007	0.4756	0.4611	0.2918
0.4975	0.0005	0.4363	0.4313	0.326
0.5276	0.0004	0.3982	0.4019	0.3623
0.5578	0.0003	0.3616	0.3731	0.4005
0.5879	0.0002	0.3267	0.345	0.4404
0.6181	0.0001	0.2937	0.3179	0.4816
0.6482	0.0001	0.2626	0.2918	0.5238
0.6784	0.0001	0.2337	0.2669	0.5667
0.7085	0.0001	0.2069	0.2431	0.6098
0.7387	0	0.1822	0.2207	0.6527
0.7688	0	0.1596	0.1996	0.6949
0.799	0	0.1392	0.1798	0.7358
0.8291	0	0.1207	0.1614	0.7749
0.8593	0	0.1042	0.1443	0.8118
0.8894	0	0.0894	0.1285	0.8458
0.9196	0	0.0764	0.1141	0.8766
0.9497	0	0.0649	0.1008	0.9036
0.9799	0	0.0549	0.0888	0.9264
1.0101	0	0.0462	0.078	0.9447
1.0402	0	0.0387	0.0682	0.9582
1.0704	0	0.0322	0.0594	0.9667
1.1005	0	0.0267	0.0515	0.9701
1.1307	0	0.022	0.0445	0.9682
1.1608	0	0.018	0.0383	0.9611
1.191	0	0.0147	0.0329	0.949
1.2211	0	0.0119	0.0281	0.9321
1.2513	0	0.0096	0.024	0.9105
1.2814	0	0.0077	0.0203	0.8846
1.3116	0	0.0062	0.0172	0.8549
1.3417	0	0.0049	0.0145	0.8218
1.3719	0	0.0039	0.0121	0.7857
1.402	0	0.0031	0.0101	0.7471
1.4322	0	0.0024	0.0084	0.7067
1.4623	0	0.0019	0.007	0.6648
1.4925	0	0.0015	0.0058	0.6221
1.5226	0	0.0011	0.0048	0.579
1.5528	0	0.0009	0.0039	0.536
1.5829	0	0.0007	0.0032	0.4935
1.6131	0	0.0005	0.0026	0.452
1.6432	0	0.0004	0.0021	0.4117
1.6734	0	0.0003	0.0017	0.373
1.7035	0	0.0002	0.0014	0.3361
1.7337	0	0.0002	0.0011	0.3013
1.7638	0	0.0001	0.0009	0.2686
1.794	0	0.0001	0.0007	0.2382
1.8241	0	0.0001	0.0006	0.2101
1.8543	0	0	0.0004	0.1843
1.8844	0	0	0.0003	0.1608
1.9146	0	0	0.0003	0.1396
1.9447	0	0	0.0002	0.1205
1.9749	0	0	0.0002	0.1035
2.005	0	0	0.0001	0.0883
2.0352	0	0	0.0001	0.075
2.0653	0	0	0.0001	0.0634
2.0955	0	0	0.0001	0.0533
2.1256	0	0	0	0.0445
2.1558	0	0	0	0.037
2.1859	0	0	0	0.0306
2.2161	0	0	0	0.0252
2.2462	0	0	0	0.0206
2.2764	0	0	0	0.0168
2.3065	0	0	0	0.0136
2.3367	0	0	0	0.0109
2.3668	0	0	0	0.0087
2.397	0	0	0	0.007
2.4271	0	0	0	0.0055
2.4573	0	0	0	0.0043
2.4874	0	0	0	0.0034
2.5176	0	0	0	0.0027
2.5477	0	0	0	0.0021
2.5779	0	0	0	0.0016
2.608	0	0	0	0.0012
2.6382	0	0	0	0.0009
2.6683	0	0	0	0.0007
2.6985	0	0	0	0.0005
2.7286	0	0	0	0.0004
2.7588	0	0	0	0.0003
2.7889	0	0	0	0.0002
2.8191	0	0	0	0.0002
2.8492	0	0	0	0.0001
2.8794	0	0	0	0.0001
2.9095	0	0	0	0.0001
2.9397	0	0	0	0
2.9698	0	0	0	0
3	0	0	0	0

## Sheet: Fig5b
CONCISE Analysis of DNAJB1 PKA-C
Average PC Score	APO	ATPgN	ADP	ATPgN/PKI
-3	0.0002	0	0	0
-2.9698	0.0003	0	0	0
-2.9397	0.0004	0	0	0
-2.9095	0.0005	0	0	0
-2.8794	0.0006	0	0	0
-2.8492	0.0008	0	0	0
-2.8191	0.001	0	0	0
-2.7889	0.0012	0	0	0
-2.7588	0.0015	0	0	0
-2.7286	0.0019	0	0	0
-2.6985	0.0023	0	0	0
-2.6683	0.0028	0	0	0
-2.6382	0.0035	0	0	0
-2.608	0.0043	0	0	0
-2.5779	0.0052	0	0	0
-2.5477	0.0063	0	0	0
-2.5176	0.0077	0	0	0
-2.4874	0.0092	0	0	0
-2.4573	0.0111	0	0	0
-2.4271	0.0133	0	0	0
-2.397	0.0158	0	0	0
-2.3668	0.0187	0	0	0
-2.3367	0.0222	0	0	0
-2.3065	0.0261	0	0	0
-2.2764	0.0306	0	0.0001	0
-2.2462	0.0358	0	0.0001	0
-2.2161	0.0417	0	0.0001	0
-2.1859	0.0484	0	0.0001	0
-2.1558	0.056	0	0.0001	0
-2.1256	0.0644	0	0.0002	0
-2.0955	0.0739	0	0.0002	0
-2.0653	0.0845	0	0.0003	0
-2.0352	0.0961	0.0001	0.0004	0
-2.005	0.109	0.0001	0.0005	0
-1.9749	0.1232	0.0001	0.0006	0
-1.9447	0.1386	0.0001	0.0007	0
-1.9146	0.1554	0.0002	0.0009	0
-1.8844	0.1736	0.0002	0.0011	0
-1.8543	0.1931	0.0003	0.0013	0
-1.8241	0.214	0.0004	0.0017	0
-1.794	0.2363	0.0005	0.002	0
-1.7638	0.26	0.0006	0.0025	0
-1.7337	0.2849	0.0007	0.003	0
-1.7035	0.311	0.0009	0.0037	0
-1.6734	0.3382	0.0012	0.0044	0
-1.6432	0.3664	0.0015	0.0054	0
-1.6131	0.3954	0.0019	0.0064	0
-1.5829	0.4251	0.0023	0.0077	0
-1.5528	0.4553	0.0029	0.0092	0
-1.5226	0.4858	0.0036	0.0109	0
-1.4925	0.5164	0.0045	0.0129	0
-1.4623	0.5468	0.0055	0.0153	0
-1.4322	0.5767	0.0067	0.018	0
-1.402	0.6061	0.0081	0.0211	0
-1.3719	0.6344	0.0099	0.0246	0
-1.3417	0.6616	0.0119	0.0287	0
-1.3116	0.6874	0.0144	0.0333	0
-1.2814	0.7114	0.0172	0.0385	0
-1.2513	0.7334	0.0205	0.0444	0
-1.2211	0.7533	0.0244	0.051	0
-1.191	0.7707	0.0289	0.0583	0
-1.1608	0.7856	0.0341	0.0666	0
-1.1307	0.7977	0.04	0.0757	0
-1.1005	0.8069	0.0467	0.0857	0
-1.0704	0.8131	0.0544	0.0968	0
-1.0402	0.8163	0.0631	0.1089	0
-1.0101	0.8163	0.0729	0.1221	0.0001
-0.9799	0.8133	0.0838	0.1364	0.0001
-0.9497	0.8071	0.096	0.1519	0.0001
-0.9196	0.798	0.1095	0.1686	0.0001
-0.8894	0.786	0.1244	0.1865	0.0002
-0.8593	0.7712	0.1408	0.2055	0.0002
-0.8291	0.7538	0.1586	0.2258	0.0003
-0.799	0.734	0.178	0.2471	0.0004
-0.7688	0.712	0.1989	0.2696	0.0005
-0.7387	0.688	0.2214	0.2931	0.0007
-0.7085	0.6624	0.2454	0.3175	0.0009
-0.6784	0.6352	0.2709	0.3428	0.0011
-0.6482	0.6069	0.2978	0.3689	0.0014
-0.6181	0.5776	0.326	0.3955	0.0017
-0.5879	0.5476	0.3555	0.4227	0.0022
-0.5578	0.5172	0.386	0.4501	0.0027
-0.5276	0.4866	0.4175	0.4777	0.0034
-0.4975	0.4561	0.4496	0.5052	0.0042
-0.4673	0.4259	0.4823	0.5325	0.0052
-0.4372	0.3962	0.5152	0.5594	0.0064
-0.407	0.3672	0.548	0.5855	0.0078
-0.3769	0.339	0.5806	0.6108	0.0095
-0.3467	0.3117	0.6127	0.635	0.0116
-0.3166	0.2856	0.6438	0.6579	0.014
-0.2864	0.2606	0.6737	0.6792	0.0168
-0.2563	0.237	0.7022	0.6989	0.0201
-0.2261	0.2146	0.7289	0.7167	0.024
-0.196	0.1937	0.7534	0.7323	0.0285
-0.1658	0.1741	0.7756	0.7458	0.0337
-0.1357	0.1559	0.7952	0.7569	0.0397
-0.1055	0.1391	0.812	0.7655	0.0466
-0.0754	0.1236	0.8257	0.7716	0.0544
-0.0452	0.1094	0.8362	0.775	0.0633
-0.0151	0.0965	0.8433	0.7758	0.0733
0.0151	0.0848	0.8471	0.774	0.0845
0.0452	0.0742	0.8473	0.7694	0.097
0.0754	0.0647	0.8441	0.7623	0.1109
0.1055	0.0562	0.8375	0.7527	0.1262
0.1357	0.0486	0.8275	0.7406	0.1431
0.1658	0.0419	0.8143	0.7262	0.1615
0.196	0.036	0.798	0.7097	0.1816
0.2261	0.0308	0.7789	0.6911	0.2032
0.2563	0.0262	0.7571	0.6707	0.2265
0.2864	0.0223	0.7328	0.6487	0.2514
0.3166	0.0188	0.7065	0.6253	0.2778
0.3467	0.0159	0.6783	0.6006	0.3058
0.3769	0.0133	0.6486	0.5749	0.3351
0.407	0.0111	0.6176	0.5485	0.3656
0.4372	0.0093	0.5857	0.5214	0.3973
0.4673	0.0077	0.5532	0.494	0.4299
0.4975	0.0064	0.5203	0.4664	0.4632
0.5276	0.0052	0.4874	0.4389	0.4969
0.5578	0.0043	0.4547	0.4116	0.5309
0.5879	0.0035	0.4225	0.3846	0.5648
0.6181	0.0029	0.3909	0.3582	0.5983
0.6482	0.0023	0.3602	0.3324	0.6312
0.6784	0.0019	0.3306	0.3075	0.663
0.7085	0.0015	0.3021	0.2834	0.6934
0.7387	0.0012	0.275	0.2603	0.7223
0.7688	0.001	0.2493	0.2383	0.7491
0.799	0.0008	0.225	0.2174	0.7736
0.8291	0.0006	0.2023	0.1976	0.7956
0.8593	0.0005	0.1812	0.1791	0.8147
0.8894	0.0004	0.1616	0.1617	0.8308
0.9196	0.0003	0.1435	0.1455	0.8436
0.9497	0.0002	0.1269	0.1304	0.853
0.9799	0.0002	0.1118	0.1166	0.8588
1.0101	0.0001	0.098	0.1038	0.8611
1.0402	0.0001	0.0857	0.0921	0.8597
1.0704	0.0001	0.0745	0.0815	0.8546
1.1005	0.0001	0.0646	0.0718	0.846
1.1307	0	0.0557	0.0631	0.834
1.1608	0	0.0479	0.0552	0.8186
1.191	0	0.041	0.0482	0.8001
1.2211	0	0.0349	0.0419	0.7788
1.2513	0	0.0297	0.0363	0.7548
1.2814	0	0.0251	0.0313	0.7284
1.3116	0	0.0211	0.027	0.7001
1.3417	0	0.0177	0.0231	0.6699
1.3719	0	0.0148	0.0198	0.6384
1.402	0	0.0123	0.0168	0.6057
1.4322	0	0.0102	0.0143	0.5724
1.4623	0	0.0084	0.0121	0.5385
1.4925	0	0.0069	0.0102	0.5045
1.5226	0	0.0056	0.0086	0.4707
1.5528	0	0.0046	0.0072	0.4373
1.5829	0	0.0037	0.006	0.4045
1.6131	0	0.003	0.005	0.3726
1.6432	0	0.0024	0.0041	0.3418
1.6734	0	0.0019	0.0034	0.3122
1.7035	0	0.0016	0.0028	0.284
1.7337	0	0.0012	0.0023	0.2572
1.7638	0	0.001	0.0019	0.232
1.794	0	0.0008	0.0015	0.2083
1.8241	0	0.0006	0.0012	0.1863
1.8543	0	0.0005	0.001	0.1659
1.8844	0	0.0004	0.0008	0.1471
1.9146	0	0.0003	0.0006	0.1299
1.9447	0	0.0002	0.0005	0.1142
1.9749	0	0.0002	0.0004	0.1
2.005	0	0.0001	0.0003	0.0872
2.0352	0	0.0001	0.0003	0.0757
2.0653	0	0.0001	0.0002	0.0654
2.0955	0	0.0001	0.0002	0.0563
2.1256	0	0	0.0001	0.0483
2.1558	0	0	0.0001	0.0412
2.1859	0	0	0.0001	0.035
2.2161	0	0	0.0001	0.0296
2.2462	0	0	0	0.025
2.2764	0	0	0	0.021
2.3065	0	0	0	0.0175
2.3367	0	0	0	0.0146
2.3668	0	0	0	0.0121
2.397	0	0	0	0.01
2.4271	0	0	0	0.0082
2.4573	0	0	0	0.0067
2.4874	0	0	0	0.0055
2.5176	0	0	0	0.0044
2.5477	0	0	0	0.0036
2.5779	0	0	0	0.0029
2.608	0	0	0	0.0023
2.6382	0	0	0	0.0018
2.6683	0	0	0	0.0015
2.6985	0	0	0	0.0012
2.7286	0	0	0	0.0009
2.7588	0	0	0	0.0007
2.7889	0	0	0	0.0006
2.8191	0	0	0	0.0004
2.8492	0	0	0	0.0003
2.8794	0	0	0	0.0003
2.9095	0	0	0	0.0002
2.9397	0	0	0	0.0002
2.9698	0	0	0	0.0001
3	0	0	0	0.0001

## Sheet: Fig5c
Changes in free energy of binding of WT PKA-C
	ITC ddG (kcal/mol)	Error	NMR ddG (kcal/mol)	Error
Apo	0	0	0	2.7
ATPgN	-5.6	0.06	-6.9	3
PKI	-6.6	0.08	N/A	N/A
ATPgN/PKI	-14.9	0.13	-15	2.9

## Sheet: Fig5d
Changes in free energy of binding of DNAJB1 PKA-C
	ITC ddG (kcal/mol)	Error	NMR ddG (kcal/mol)	Error
Apo	0	0	0	3.4
ATPgN	-6.5	0.1	-7.4	3.3
PKI	-6.9	0.1	N/A	N/A
ATPgN/PKI	-14.7	0.2	-14.3	3.2
